# Supplementary material for: 5-Methyl-2-pyridone
Source: Acta Crystallogr Sect E Struct Rep Online. 2011 Aug 27;67(Pt 9):o2440. doi: 10.1107/S1600536811033484 (PMC3200635; doi:10.1107/S1600536811033484)
Supplement: Supplementary file 2 [file e-67-o2440-Isup2.hkl]

# 
# h,k,l, Fc-squared, Fo-squared, sigma(Fo-squared) and status flag 
# 
data_I
_shelx_title ' a in C2/c' 
_shelx_refln_list_code          4 
_shelx_F_calc_maximum      196.49 
_exptl_crystal_F_000       464.00 
_reflns_d_resolution_high  0.7704 
 
loop_ 
 _symmetry_equiv_pos_as_xyz 
 'x, y, z' 
 '-x, y, -z+1/2' 
 'x+1/2, y+1/2, z' 
 '-x+1/2, y+1/2, -z+1/2' 
 '-x, -y, -z' 
 'x, -y, z-1/2' 
 '-x+1/2, -y+1/2, -z' 
 'x+1/2, -y+1/2, z-1/2' 
 
_cell_length_a    12.9654 
_cell_length_b     9.7154 
_cell_length_c    10.9083 
_cell_angle_alpha  90.000 
_cell_angle_beta  118.958 
_cell_angle_gamma  90.000 
 
_shelx_F_squared_multiplier     1.000 
 
loop_ 
 _refln_index_h 
 _refln_index_k 
 _refln_index_l 
 _refln_F_squared_calc 
 _refln_F_squared_meas 
 _refln_F_squared_sigma 
 _refln_observed_status 
   2   0   0    14718.12    12691.93     68.98 o 
   4   0   0    10194.68    10099.84    121.48 o 
   6   0   0      872.77      969.37     24.43 o 
   8   0   0       19.71       17.87      3.57 o 
  10   0   0       97.02      102.43     11.12 o 
  12   0   0       86.45      106.25     14.05 o 
  14   0   0        0.00       -5.68     13.15 o 
   3   1   0      624.03      615.82      6.84 o 
   5   1   0        0.15        3.10      1.29 o 
   7   1   0       72.28       72.33      3.67 o 
   9   1   0        1.12       -0.58      1.98 o 
  11   1   0        1.07        5.28      2.95 o 
  13   1   0        7.39       13.24      5.52 o 
   0   2   0     3189.75     2925.22     21.65 o 
   2   2   0      679.60      603.74      8.50 o 
   4   2   0       67.25       80.11      2.62 o 
   6   2   0        1.66        0.68      1.52 o 
   8   2   0       19.90       21.44      3.53 o 
  10   2   0        0.36        1.60      2.42 o 
  12   2   0        3.51        4.53      3.59 o 
  14   2   0        1.25        9.02      8.56 o 
   1   3   0        6.01        1.60      1.05 o 
   3   3   0      149.72      167.53      4.84 o 
   5   3   0     1155.90     1121.97     15.16 o 
   7   3   0      173.34      181.06      5.86 o 
   9   3   0        0.33        1.17      1.85 o 
  11   3   0       36.95       28.38      5.11 o 
  13   3   0       22.28       10.82      6.50 o 
   0   4   0     3708.00     3644.58     44.82 o 
   2   4   0      102.82      103.51      4.25 o 
   4   4   0     1039.13     1016.15     15.70 o 
   6   4   0      213.23      217.39      6.42 o 
   8   4   0        1.74        4.25      2.79 o 
  10   4   0        9.66        5.07      3.88 o 
  12   4   0        0.60       -1.48      4.91 o 
   1   5   0        0.18        3.17      1.96 o 
   3   5   0      133.30      126.97      4.56 o 
   5   5   0      261.01      276.61      7.83 o 
   7   5   0        5.09        4.70      2.13 o 
   9   5   0        5.21        2.00      3.06 o 
  11   5   0       74.93       65.71      8.92 o 
  13   5   0       13.31        5.32      6.55 o 
   0   6   0       36.89       35.27      4.13 o 
   2   6   0        0.00        1.21      1.62 o 
   4   6   0       67.38       73.39      7.79 o 
   6   6   0       30.20       32.94      3.78 o 
   8   6   0        0.23        3.70      2.54 o 
  10   6   0        3.46        6.28      5.42 o 
  12   6   0        5.27        5.36      6.13 o 
   1   7   0        0.96       -1.53      1.53 o 
   3   7   0        5.63        6.54      2.03 o 
   5   7   0        0.93        0.40      1.76 o 
   7   7   0        0.60        1.37      2.22 o 
   9   7   0        0.33        4.12      5.07 o 
  11   7   0        1.01        3.07      5.79 o 
   0   8   0      197.31      219.61     29.28 o 
   2   8   0       26.20       30.28      5.88 o 
   4   8   0       21.12       17.57      4.13 o 
   6   8   0        0.31        0.86      2.27 o 
   8   8   0       17.11       17.63      8.24 o 
  10   8   0        0.74        0.41      5.11 o 
   1   9   0       57.92       70.75      8.22 o 
   3   9   0      119.93      133.11      7.91 o 
   5   9   0       30.81       24.48      5.72 o 
   7   9   0        8.88        9.00      4.39 o 
   9   9   0        0.29       -1.21      7.04 o 
   0  10   0       30.22       42.38     10.92 o 
   2  10   0        1.34       15.15      6.23 o 
   4  10   0        4.55        4.61      4.81 o 
   6  10   0        2.76        8.71      6.33 o 
   8  10   0        7.02        5.48      9.91 o 
   1  11   0        0.36        7.63      5.89 o 
   3  11   0        0.37        0.99      4.71 o 
   5  11   0        0.02        3.19      7.94 o 
   7  11   0        0.23        3.48      9.65 o 
   0  12   0        0.09       -3.09      8.59 o 
   2  12   0        1.35       -2.03      5.60 o 
   4  12   0        5.55        6.97     11.01 o 
 -15   1   1        1.07        2.43      8.81 o 
 -13   1   1       10.19       12.06      7.47 o 
 -11   1   1        0.65        2.96      2.56 o 
  -9   1   1      105.30       93.93      4.60 o 
  -7   1   1      615.44      605.61     10.28 o 
  -5   1   1       74.37       73.02      2.55 o 
  -3   1   1      404.81      351.21      5.35 o 
   1   1   1      236.70      237.65      2.59 o 
   3   1   1      755.24      767.57     15.10 o 
   5   1   1      456.01      531.20      9.33 o 
   7   1   1        6.98        3.97      1.80 o 
   9   1   1       21.54       19.37      3.77 o 
  11   1   1      106.31      111.91      7.72 o 
  13   1   1        4.33        0.76      4.49 o 
 -14   2   1       13.69       18.25      9.77 o 
 -12   2   1       73.55       66.91      5.49 o 
 -10   2   1        0.04        5.61      2.60 o 
  -8   2   1      268.94      272.12      7.15 o 
  -6   2   1     4227.02     4393.92     42.41 o 
  -4   2   1        4.77        5.92      1.48 o 
  -2   2   1    38609.78    36423.51    155.48 o 
   0   2   1    14855.10    14113.01     55.90 o 
   2   2   1     2200.93     2233.61     38.17 o 
   4   2   1      375.93      400.42      6.76 o 
   6   2   1       21.42       16.29      2.06 o 
   8   2   1        8.05       11.43      3.91 o 
  10   2   1        0.30        0.20      3.18 o 
  12   2   1        6.29        5.60      5.07 o 
 -13   3   1        0.47        3.87      5.14 o 
 -11   3   1        1.47        0.70      2.12 o 
  -9   3   1        0.56        0.84      2.27 o 
  -7   3   1        2.32        1.74      1.49 o 
  -5   3   1       56.13       61.71      3.35 o 
  -3   3   1     3502.31     3347.56     28.26 o 
  -1   3   1     8738.96     8311.83     63.06 o 
   1   3   1       17.74       15.46      1.45 o 
   3   3   1     1361.75     1369.82     16.52 o 
   5   3   1       26.96       38.89      4.21 o 
   7   3   1        0.69        2.05      1.74 o 
   9   3   1      190.70      179.46      8.94 o 
  11   3   1       93.17       91.26      8.04 o 
  13   3   1        0.00        1.15      6.12 o 
 -14   4   1        6.72        7.08      6.75 o 
 -12   4   1        1.68        1.55      4.58 o 
 -10   4   1        1.93        3.95      2.53 o 
  -8   4   1       50.22       47.38      4.04 o 
  -6   4   1      238.24      256.97      6.51 o 
  -4   4   1      191.69      181.72      5.13 o 
  -2   4   1     2011.06     1939.25     23.20 o 
   0   4   1      127.83      133.01      3.42 o 
   2   4   1      254.50      234.20      5.34 o 
   4   4   1       11.17        9.97      1.69 o 
   6   4   1       48.15       38.37      3.62 o 
   8   4   1        4.60        3.88      3.21 o 
  10   4   1        9.52       15.99      4.95 o 
  12   4   1       11.66       26.79      7.88 o 
 -13   5   1        0.52       -1.00      4.92 o 
 -11   5   1        0.40        6.80      5.64 o 
  -9   5   1        2.27        2.41      2.43 o 
  -7   5   1        1.23        0.92      1.79 o 
  -5   5   1       41.48       40.55      3.01 o 
  -3   5   1       15.84       22.04      2.56 o 
  -1   5   1      411.64      416.55      8.91 o 
   1   5   1       20.61       19.47      2.24 o 
   3   5   1      256.03      260.67      6.92 o 
   5   5   1       46.25       46.14      3.44 o 
   7   5   1       11.83       15.89      3.43 o 
   9   5   1        5.41        6.16      4.11 o 
  11   5   1       10.42        9.87      6.48 o 
 -12   6   1        1.51       -1.36      4.86 o 
 -10   6   1        6.28        2.03      3.22 o 
  -8   6   1        1.08        2.95      2.35 o 
  -6   6   1       59.15       58.36      4.14 o 
  -4   6   1      116.62      115.06      5.47 o 
  -2   6   1        0.68       -1.55      1.55 o 
   0   6   1      333.27      321.54      7.16 o 
   2   6   1      355.86      414.25      9.89 o 
   4   6   1      250.43      259.63      8.32 o 
   6   6   1      116.92       95.08      5.60 o 
   8   6   1       23.42       23.26      4.59 o 
  10   6   1        0.81        2.11      4.53 o 
  12   6   1       15.28       13.49      7.66 o 
 -11   7   1        1.60        3.50      5.72 o 
  -9   7   1        0.12        0.47      2.80 o 
  -7   7   1       16.77       16.22      3.27 o 
  -5   7   1      125.95      106.14     16.48 o 
  -3   7   1        0.00        0.35      1.60 o 
  -1   7   1      470.53      473.58     15.89 o 
   1   7   1       66.99       68.90      4.41 o 
   3   7   1      107.53       95.89      5.75 o 
   5   7   1        5.94        4.04      2.40 o 
   7   7   1       20.32       29.06      5.26 o 
   9   7   1       38.94       31.16      8.08 o 
  11   7   1       31.00       18.51      8.37 o 
 -10   8   1        0.07       -2.26      5.21 o 
  -8   8   1       10.75       10.86      4.45 o 
  -6   8   1        1.87       -0.12      2.75 o 
  -4   8   1       32.36       38.40      5.29 o 
  -2   8   1        1.44        1.95      1.90 o 
   0   8   1       64.25       65.63      4.83 o 
   2   8   1       48.95       54.70      6.48 o 
   4   8   1       31.96       31.95      5.26 o 
   6   8   1       19.92       16.00      5.43 o 
   8   8   1        2.56       -0.32      3.53 o 
  10   8   1        3.69        7.39      6.61 o 
  -9   9   1        0.22       -0.69      5.65 o 
  -7   9   1        3.37        7.65      4.78 o 
  -5   9   1        8.78        6.02      3.60 o 
  -3   9   1        2.72        1.21      2.78 o 
  -1   9   1        0.61        1.42      3.17 o 
   1   9   1        0.01        3.84      2.96 o 
   3   9   1        0.50        3.74      4.52 o 
   5   9   1        0.00        9.71      5.64 o 
   7   9   1        0.96       -1.62      4.93 o 
   9   9   1        0.12        6.50     10.65 o 
  -8  10   1        0.00        4.71      9.86 o 
  -6  10   1       36.65       34.21      6.72 o 
  -4  10   1       21.32       30.42      5.68 o 
  -2  10   1        6.96        3.08      3.51 o 
   0  10   1       10.53        9.28      4.95 o 
   2  10   1        0.95        2.23      3.39 o 
   4  10   1        0.86       -3.36      4.69 o 
   6  10   1        2.22       -1.97      8.21 o 
   8  10   1        1.17       -2.49      9.36 o 
  -7  11   1        7.47        5.99     13.70 o 
  -5  11   1       60.15       66.50     13.13 o 
  -3  11   1       55.55       59.97      9.96 o 
  -1  11   1        0.01        5.59      5.83 o 
   1  11   1       28.32       45.10      9.05 o 
   3  11   1       17.23       22.29      7.60 o 
   5  11   1        1.77        8.95     10.98 o 
  -4  12   1        2.02       -3.81      7.46 o 
  -2  12   1        0.75       -2.09      5.50 o 
   0  12   1        0.12        4.15      6.26 o 
   2  12   1        2.12        3.36      6.31 o 
 -14   0   2       63.33       56.74     11.63 o 
 -12   0   2        5.89        1.58      3.38 o 
 -10   0   2       98.27       85.61      6.65 o 
  -8   0   2     2888.50     2954.65     48.74 o 
  -6   0   2     1523.98     1573.19     38.19 o 
  -4   0   2     4803.64     4827.13     52.74 o 
  -2   0   2     6367.13     5265.11     46.12 o 
   0   0   2       40.13       63.29      1.73 o 
   2   0   2      398.54      432.59     18.39 o 
   4   0   2      390.00      358.56      8.55 o 
   6   0   2        2.97        5.13      2.83 o 
   8   0   2      278.33      231.44     10.94 o 
  10   0   2      209.68      214.95     30.02 o 
  12   0   2        2.18        4.57      6.62 o 
 -15   1   2        2.00        7.73      9.84 o 
 -13   1   2        1.68       -0.54      3.07 o 
 -11   1   2        9.54        9.54      2.88 o 
  -9   1   2       86.24       94.91      4.61 o 
  -7   1   2      117.14      116.58      3.97 o 
  -5   1   2        8.70        9.40      1.30 o 
  -3   1   2     3243.25     3030.01     36.98 o 
  -1   1   2      730.57      627.06      5.90 o 
   1   1   2      180.95      147.86      7.62 o 
   3   1   2      188.31      213.56      3.64 o 
   5   1   2        3.67        3.57      1.38 o 
   7   1   2       66.12       72.87      4.13 o 
   9   1   2       11.13       23.15      4.55 o 
  11   1   2        0.03       -1.90      4.26 o 
  13   1   2        0.03       10.56      8.58 o 
 -14   2   2        7.06        9.95      5.45 o 
 -12   2   2        0.05        6.54      3.97 o 
 -10   2   2       55.43       53.23      3.91 o 
  -8   2   2      366.26      403.36      8.51 o 
  -6   2   2       33.22       31.38      1.88 o 
  -4   2   2      772.63      840.53     10.04 o 
  -2   2   2      694.10      547.31     14.07 o 
   0   2   2       25.39       24.10      1.39 o 
   2   2   2        0.69        0.18      0.52 o 
   4   2   2      129.75      127.60      5.20 o 
   6   2   2       17.24       24.46      3.60 o 
   8   2   2       25.49       29.80      4.64 o 
  10   2   2       51.49       51.25      6.32 o 
  12   2   2        0.71        2.76      4.72 o 
 -15   3   2        0.22        7.68      9.52 o 
 -13   3   2        0.44       -4.34      5.26 o 
 -11   3   2       17.58       20.89      4.99 o 
  -9   3   2        2.50        1.87      1.93 o 
  -7   3   2      233.76      215.77      7.37 o 
  -5   3   2        4.40       12.91      3.23 o 
  -3   3   2     4987.93     4668.81     34.61 o 
  -1   3   2     2500.29     2491.79     26.07 o 
   1   3   2      376.48      394.89      6.27 o 
   3   3   2      120.02      146.41      4.46 o 
   5   3   2      153.05      124.69     10.78 o 
   7   3   2        2.22        0.75      2.98 o 
   9   3   2      133.61      139.12      8.75 o 
  11   3   2       13.89        7.51      5.29 o 
  13   3   2        3.27       -1.72      8.78 o 
 -14   4   2        0.35       -1.02      5.18 o 
 -12   4   2        3.04        6.04      4.02 o 
 -10   4   2        3.36        3.12      3.24 o 
  -8   4   2       10.29       12.46      2.38 o 
  -6   4   2      137.24      133.64      7.10 o 
  -4   4   2     1778.99     1701.28     18.97 o 
  -2   4   2      206.77      201.77      4.13 o 
   0   4   2      724.34      742.34     11.89 o 
   2   4   2      566.73      597.05     10.02 o 
   4   4   2      422.80      443.57     14.70 o 
   6   4   2       86.34       79.52     11.31 o 
   8   4   2        4.86       10.40      4.17 o 
  10   4   2       22.70       26.29      6.03 o 
  12   4   2        2.55        5.31      7.48 o 
 -13   5   2        1.41        3.27      5.60 o 
 -11   5   2        1.63       -0.42      2.54 o 
  -9   5   2       27.29       25.54      4.77 o 
  -7   5   2      379.38      365.72     13.50 o 
  -5   5   2      124.26      134.09      4.57 o 
  -3   5   2     5825.72     5625.86     57.96 o 
  -1   5   2     1835.86     1894.93     27.09 o 
   1   5   2      531.92      485.38     17.83 o 
   3   5   2        2.55        9.38      2.90 o 
   5   5   2      199.66      186.99     15.26 o 
   7   5   2       62.97       61.39      6.29 o 
   9   5   2      229.17      238.84     11.92 o 
  11   5   2       18.41        3.62      5.92 o 
 -12   6   2        1.80        7.45      6.42 o 
 -10   6   2       20.97       21.44      5.06 o 
  -8   6   2       55.66       60.40      5.88 o 
  -6   6   2       75.38       72.82      4.23 o 
  -4   6   2      579.25      578.40     11.16 o 
  -2   6   2       11.35       13.24      3.31 o 
   0   6   2      279.11      277.24      9.35 o 
   2   6   2       82.71       71.17      8.42 o 
   4   6   2       13.59       17.66      2.79 o 
   6   6   2       15.30       14.72      4.27 o 
   8   6   2        0.49        3.85      5.41 o 
  10   6   2       29.01       42.98      8.30 o 
 -13   7   2        2.46       10.52      9.51 o 
 -11   7   2        3.85       13.09      6.38 o 
  -9   7   2        7.79       11.18      4.54 o 
  -7   7   2       90.71       95.42      6.45 o 
  -5   7   2       52.51       51.91      4.86 o 
  -3   7   2        2.16        2.25      1.42 o 
  -1   7   2        6.60        8.98      3.24 o 
   1   7   2       10.07       13.58      3.31 o 
   3   7   2       11.14       12.63      3.52 o 
   5   7   2        0.01       -0.59      2.15 o 
   7   7   2        0.62        0.38      3.10 o 
   9   7   2        0.00        5.27      6.27 o 
 -12   8   2        6.84        5.78      8.50 o 
 -10   8   2        2.16        1.00      4.43 o 
  -8   8   2       79.99       76.99      8.11 o 
  -6   8   2      218.99      208.51     14.19 o 
  -4   8   2       45.35       56.73      5.67 o 
  -2   8   2       23.75       30.34      4.97 o 
   0   8   2       72.26       87.37      6.82 o 
   2   8   2       67.64       62.18      9.72 o 
   4   8   2       50.91       37.90      6.62 o 
   6   8   2       16.50        8.86      4.26 o 
   8   8   2        5.04        3.97      4.60 o 
  10   8   2        0.00        7.88      9.81 o 
 -11   9   2        2.40       11.81      8.91 o 
  -9   9   2        3.41        1.34      3.94 o 
  -7   9   2       97.11       99.18     10.65 o 
  -5   9   2       58.32       68.54      6.49 o 
  -3   9   2       18.98       17.32      5.83 o 
  -1   9   2       19.58       26.74      5.11 o 
   1   9   2       14.25       13.41      3.97 o 
   3   9   2        2.37       -0.53      2.40 o 
   5   9   2        1.80        2.33      4.14 o 
   7   9   2        4.11        8.97      6.62 o 
  -8  10   2        0.30        3.46      5.31 o 
  -6  10   2       22.40       16.40      6.88 o 
  -4  10   2        7.61        7.62      4.22 o 
  -2  10   2        2.64       -1.29      3.36 o 
   0  10   2       11.54       12.61      6.43 o 
   2  10   2        6.84       11.13      5.44 o 
   4  10   2        1.19       10.08      6.73 o 
   6  10   2        1.68        6.73     10.03 o 
  -7  11   2        0.01       -1.98      7.92 o 
  -5  11   2        0.57       -2.61      6.59 o 
  -3  11   2        0.92       -1.52      4.85 o 
  -1  11   2        0.29        0.78      4.14 o 
   1  11   2        0.25        1.61      4.84 o 
   3  11   2        0.62        3.83      6.39 o 
   5  11   2        0.05        2.44      8.97 o 
  -4  12   2        0.28        4.48      8.99 o 
  -2  12   2        0.06        5.35      6.47 o 
   0  12   2        0.25       -0.60      4.54 o 
   2  12   2        0.12       10.74     13.08 o 
 -15   1   3        0.13        5.74      7.10 o 
 -13   1   3        7.01        8.94      4.14 o 
 -11   1   3        4.44        8.08      3.14 o 
  -9   1   3      277.05      279.15      7.17 o 
  -7   1   3       68.59       61.67      2.49 o 
  -5   1   3     1737.89     1432.34     42.14 o 
  -3   1   3     2436.51     2467.83     21.69 o 
  -1   1   3        1.75        0.35      0.66 o 
   1   1   3       24.28        5.14      2.21 o 
   3   1   3      718.90      779.03     13.68 o 
   5   1   3      116.70      131.15      5.70 o 
   7   1   3       18.28       27.88      4.15 o 
   9   1   3        3.26        7.67      5.16 o 
  11   1   3        0.10        1.00      4.30 o 
 -14   2   3        4.71        5.33      4.33 o 
 -12   2   3       14.46       13.54      4.19 o 
 -10   2   3      109.09      104.13      4.57 o 
  -8   2   3        0.15        0.17      1.23 o 
  -6   2   3      232.68      253.50      6.51 o 
  -4   2   3      685.94      622.57     13.03 o 
  -2   2   3     1229.88     1231.79     11.26 o 
   0   2   3      118.02      138.83      3.50 o 
   2   2   3      224.34      268.16      6.94 o 
   4   2   3      306.21      307.87     12.39 o 
   6   2   3      401.98      356.56     31.74 o 
   8   2   3      730.50      764.84     20.44 o 
  10   2   3       16.37        8.11      5.71 o 
  12   2   3       34.48       24.54      8.71 o 
 -15   3   3       11.88       14.67      9.09 o 
 -13   3   3        0.71       -2.44      3.69 o 
 -11   3   3       16.11       15.42      4.69 o 
  -9   3   3      468.29      491.33     14.04 o 
  -7   3   3      296.37      269.52      7.96 o 
  -5   3   3     2125.95     1676.35    123.31 o 
  -3   3   3     5201.32     4932.82     35.32 o 
  -1   3   3       13.11       10.36      1.17 o 
   1   3   3      217.86      230.55      4.76 o 
   3   3   3      743.50      796.99     16.19 o 
   5   3   3        3.20        9.29      4.30 o 
   7   3   3       88.29      100.44      6.93 o 
   9   3   3       47.51       60.99      6.92 o 
  11   3   3        5.16        5.58      5.85 o 
 -14   4   3        0.72        6.25      6.07 o 
 -12   4   3       18.39       27.43      5.69 o 
 -10   4   3      257.06      281.76     11.96 o 
  -8   4   3       61.54       71.82      5.69 o 
  -6   4   3      267.59      291.37      5.71 o 
  -4   4   3      200.15      163.33      3.91 o 
  -2   4   3      121.26      129.17      6.11 o 
   0   4   3        3.09        4.20      1.90 o 
   2   4   3       14.88       15.19      1.98 o 
   4   4   3       24.13       23.06      5.25 o 
   6   4   3        3.19        1.54      2.64 o 
   8   4   3      126.50      135.61      9.05 o 
  10   4   3       28.65       23.89      7.52 o 
 -13   5   3       18.94       25.68      8.08 o 
 -11   5   3        1.03       -1.76      3.62 o 
  -9   5   3      277.09      262.61     10.93 o 
  -7   5   3      212.33      193.82      7.99 o 
  -5   5   3      198.09      193.72      5.36 o 
  -3   5   3      431.27      437.31     10.16 o 
  -1   5   3       20.28       21.40      3.18 o 
   1   5   3       51.04       47.00      4.06 o 
   3   5   3       61.49       46.87      8.35 o 
   5   5   3        4.04        5.86      2.93 o 
   7   5   3       18.63       18.14      4.84 o 
   9   5   3        0.97        2.03      3.57 o 
  11   5   3        2.90        8.01      8.19 o 
 -14   6   3        3.86        3.89      6.87 o 
 -12   6   3       10.34       17.07      6.13 o 
 -10   6   3       27.35       31.79      5.86 o 
  -8   6   3      361.32      326.68     38.98 o 
  -6   6   3      563.20      557.48     12.22 o 
  -4   6   3      161.58      157.39      7.03 o 
  -2   6   3       51.30       61.33      4.93 o 
   0   6   3      163.23      185.31      7.26 o 
   2   6   3      232.36      224.67     21.61 o 
   4   6   3       84.19       75.92     15.81 o 
   6   6   3       10.11       14.57      4.77 o 
   8   6   3        7.51        9.70      4.64 o 
  10   6   3        0.34       -0.44      3.93 o 
 -13   7   3        2.83       16.73     16.75 o 
 -11   7   3        1.02        2.54      4.05 o 
  -9   7   3      201.33      165.97     21.56 o 
  -7   7   3       89.07       87.51      6.96 o 
  -5   7   3      521.99      474.91     14.03 o 
  -3   7   3      517.12      530.89     14.77 o 
  -1   7   3       56.45       64.08      5.62 o 
   1   7   3       59.02       49.69      9.42 o 
   3   7   3       26.99       27.99      5.37 o 
   5   7   3        0.82        6.13      3.31 o 
   7   7   3       32.89       25.02      5.71 o 
   9   7   3        1.04        3.38      5.81 o 
 -12   8   3        2.61        2.26      6.97 o 
 -10   8   3        6.55        5.55      5.38 o 
  -8   8   3       20.57       26.16      6.89 o 
  -6   8   3      172.46      171.62     10.01 o 
  -4   8   3       79.19       84.97      6.83 o 
  -2   8   3       21.90       30.09      4.95 o 
   0   8   3       62.68       56.22      5.95 o 
   2   8   3        4.91        2.33      3.49 o 
   4   8   3        3.45        6.74      4.81 o 
   6   8   3       12.34        8.97      5.84 o 
   8   8   3        0.27       -4.43      5.89 o 
 -11   9   3        2.83        5.25      8.47 o 
  -9   9   3        0.35        5.47      5.48 o 
  -7   9   3       16.84       19.12      6.66 o 
  -5   9   3       20.95       23.12      4.98 o 
  -3   9   3        3.04        2.77      3.33 o 
  -1   9   3        0.61        0.90      3.51 o 
   1   9   3        0.32       -2.66      4.04 o 
   3   9   3        0.81        5.40      4.17 o 
   5   9   3        2.48        4.12      4.66 o 
   7   9   3        0.37        3.42      6.10 o 
 -10  10   3        0.19        6.46      8.66 o 
  -8  10   3        6.85        1.30      5.34 o 
  -6  10   3       14.93       13.75      6.05 o 
  -4  10   3        5.45        1.33      3.66 o 
  -2  10   3        0.99        2.04      4.49 o 
   0  10   3       12.10       13.19      4.98 o 
   2  10   3        2.27        0.71      3.27 o 
   4  10   3        0.75        0.53      3.78 o 
   6  10   3        0.17        3.98      6.86 o 
  -7  11   3        1.29       39.82     33.85 o 
  -5  11   3        0.04       -1.69      4.78 o 
  -3  11   3        0.00        3.27      4.43 o 
  -1  11   3        0.87        4.03      4.25 o 
   1  11   3        3.31        5.68      5.93 o 
   3  11   3       11.14       25.35     10.47 o 
  -4  12   3        0.12        5.13      8.21 o 
  -2  12   3        1.19        6.26      7.54 o 
   0  12   3        1.93        7.16      8.41 o 
 -16   0   4        0.08       13.97     15.63 o 
 -14   0   4       13.72       18.57      9.25 o 
 -12   0   4        6.85       13.45      4.58 o 
 -10   0   4      270.39      273.22     10.78 o 
  -8   0   4      362.23      380.83     21.93 o 
  -6   0   4     4134.35     3905.65     47.57 o 
  -4   0   4     8790.80     8666.48     85.38 o 
  -2   0   4      124.14      179.07      5.00 o 
   0   0   4     1527.02     1726.83     28.26 o 
   2   0   4     3661.35     3927.51     73.77 o 
   4   0   4      338.19      313.29      8.33 o 
   6   0   4     2712.39     2778.70     78.86 o 
   8   0   4      370.57      383.66     24.52 o 
  10   0   4       34.77       49.05     12.66 o 
 -15   1   4        4.79        6.93      6.15 o 
 -13   1   4        4.07        2.26      3.18 o 
 -11   1   4       26.02       28.87      4.41 o 
  -9   1   4        5.55        6.21      1.71 o 
  -7   1   4      157.60      159.98      3.54 o 
  -5   1   4       27.86       21.74      2.96 o 
  -3   1   4       30.56       35.81      2.22 o 
  -1   1   4      103.52      124.92      3.67 o 
   1   1   4        0.01        1.77      0.95 o 
   3   1   4        3.11        7.43      2.04 o 
   5   1   4       14.07       19.19      3.33 o 
   7   1   4        5.80        4.00      4.40 o 
   9   1   4       16.79       14.92      6.30 o 
  11   1   4        0.74        9.91      9.04 o 
 -16   2   4        0.94        1.91      6.95 o 
 -14   2   4        0.08        2.90      3.79 o 
 -12   2   4       45.37       51.05      6.07 o 
 -10   2   4       53.49       52.35      5.13 o 
  -8   2   4        1.83        2.26      2.15 o 
  -6   2   4       56.79       65.65      3.86 o 
  -4   2   4      206.19      217.57      5.56 o 
  -2   2   4       15.36       14.55      1.53 o 
   0   2   4        7.25       10.37      1.63 o 
   2   2   4       55.15       57.28      3.74 o 
   4   2   4        1.40        0.25      1.49 o 
   6   2   4      120.61      115.61      7.09 o 
   8   2   4       51.56       65.86      8.63 o 
  10   2   4        0.04        0.21      3.58 o 
 -15   3   4       13.97       12.64      8.57 o 
 -13   3   4        0.32        4.62      4.35 o 
 -11   3   4      432.32      445.44     15.10 o 
  -9   3   4      574.08      559.75     14.84 o 
  -7   3   4      176.62      144.61      5.82 o 
  -5   3   4      824.94      807.22     19.11 o 
  -3   3   4        1.07        1.23      1.65 o 
  -1   3   4       22.93       33.32      2.65 o 
   1   3   4      768.22      760.29     11.05 o 
   3   3   4      235.64      259.09      8.81 o 
   5   3   4        1.41        1.47      2.43 o 
   7   3   4       15.47       13.89      5.26 o 
   9   3   4        2.60       -1.82      4.72 o 
  11   3   4        8.72        5.57      6.69 o 
 -14   4   4       18.72       25.21      6.98 o 
 -12   4   4        0.58        5.76      4.44 o 
 -10   4   4      237.83      250.47     11.14 o 
  -8   4   4      481.15      447.30     12.42 o 
  -6   4   4        2.35        0.27      1.66 o 
  -4   4   4      204.67      203.98     11.08 o 
  -2   4   4        0.75        2.08      1.71 o 
   0   4   4       86.78       95.04      3.36 o 
   2   4   4      314.24      309.55     31.66 o 
   4   4   4       23.84       23.68      5.72 o 
   6   4   4      165.76      165.79     22.87 o 
   8   4   4        2.39       -1.13      3.62 o 
  10   4   4       15.92       29.43      8.24 o 
 -15   5   4        0.11       11.46      8.71 o 
 -13   5   4        0.04        1.83      4.35 o 
 -11   5   4      190.17      202.55     11.49 o 
  -9   5   4      426.35      415.52     13.97 o 
  -7   5   4       69.27       66.46      5.96 o 
  -5   5   4      913.72      742.10     59.29 o 
  -3   5   4       54.65       63.05      7.01 o 
  -1   5   4        0.17        1.76      2.09 o 
   1   5   4      173.42      165.49      5.52 o 
   3   5   4       55.26       52.29      8.98 o 
   5   5   4       10.31       11.46      3.84 o 
   7   5   4        5.55        6.81      4.44 o 
   9   5   4        1.33       -1.08      4.72 o 
 -14   6   4        0.74        6.59      8.84 o 
 -12   6   4       26.46       26.90      6.68 o 
 -10   6   4        8.35       10.11      4.56 o 
  -8   6   4       58.05       63.19      6.05 o 
  -6   6   4      120.11      103.16      7.11 o 
  -4   6   4        0.28        2.94      2.98 o 
  -2   6   4        7.10        7.21      3.09 o 
   0   6   4        3.98        8.94      3.72 o 
   2   6   4        4.67        4.75      2.17 o 
   4   6   4        8.83        8.67      4.03 o 
   6   6   4        6.80        8.22      4.15 o 
   8   6   4        5.13        4.33      5.38 o 
 -13   7   4        9.30       -1.72      7.05 o 
 -11   7   4        0.60        1.59      4.35 o 
  -9   7   4       32.25       27.68      6.87 o 
  -7   7   4       20.65       23.96      6.21 o 
  -5   7   4        1.62        5.99      5.87 o 
  -3   7   4        0.37       -2.40      2.91 o 
  -1   7   4        2.27        5.37      3.79 o 
   1   7   4        0.81        3.98      3.15 o 
   3   7   4        4.53       -0.04      2.94 o 
   5   7   4        6.27       10.32      3.86 o 
   7   7   4        0.48        1.25      3.65 o 
   9   7   4        0.49       -5.10     10.69 o 
 -12   8   4        4.11       12.95      9.96 o 
 -10   8   4        3.73        4.52      5.75 o 
  -8   8   4       68.18       68.10      9.14 o 
  -6   8   4      124.56      115.46     10.10 o 
  -4   8   4       19.87       19.75      7.47 o 
  -2   8   4       33.12       34.38      5.79 o 
   0   8   4       20.12       17.83      4.57 o 
   2   8   4       11.25        5.52      3.70 o 
   4   8   4        3.16       -0.52      3.80 o 
   6   8   4       17.28       20.15      8.43 o 
   8   8   4        8.11        2.94      7.76 o 
 -11   9   4        3.04        9.09      7.27 o 
  -9   9   4        1.03        7.66      6.00 o 
  -7   9   4       37.50       36.19      7.98 o 
  -5   9   4       44.89       47.07      6.69 o 
  -3   9   4        3.44        5.23      4.38 o 
  -1   9   4       25.56       33.42      5.93 o 
   1   9   4       33.81       27.97      6.23 o 
   3   9   4       45.60       40.93     13.53 o 
   5   9   4       12.15       10.38      7.46 o 
   7   9   4        1.26        0.49      5.77 o 
 -10  10   4        0.01        7.12      6.68 o 
  -8  10   4       14.35       14.85      7.26 o 
  -6  10   4       35.38       32.15      7.75 o 
  -4  10   4        0.66       -1.38      3.82 o 
  -2  10   4       21.20       21.32      6.37 o 
   0  10   4        0.95        2.18      3.46 o 
   2  10   4       10.54        9.30      5.65 o 
   4  10   4        0.08        0.12      4.56 o 
  -7  11   4        4.77        7.74      6.47 o 
  -5  11   4        2.64        7.76      6.39 o 
  -3  11   4        0.55        0.32      4.07 o 
  -1  11   4        2.87        5.59      5.21 o 
   1  11   4        0.90        8.50      7.57 o 
   3  11   4        0.06        5.38      8.62 o 
  -4  12   4        0.14       -0.55      6.37 o 
  -2  12   4        2.20        8.90      8.67 o 
 -15   1   5        0.19       15.37      7.18 o 
 -13   1   5      216.22      230.31     14.06 o 
 -11   1   5      431.88      460.57     14.22 o 
  -9   1   5        2.07        4.80      2.56 o 
  -7   1   5      169.38      170.92      6.26 o 
  -5   1   5       18.96       15.45      2.11 o 
  -3   1   5       54.21       50.45      3.63 o 
  -1   1   5      413.53      420.26      7.91 o 
   1   1   5      235.25      274.27      8.19 o 
   3   1   5        0.20        2.58      2.77 o 
   5   1   5      114.90      104.37      6.69 o 
   7   1   5       83.61       95.81     12.11 o 
   9   1   5        3.69        3.22      5.48 o 
 -16   2   5       12.09       10.57      7.10 o 
 -14   2   5        5.55       12.69      6.41 o 
 -12   2   5      317.53      317.91     12.89 o 
 -10   2   5      828.55      828.13     24.29 o 
  -8   2   5      224.83      234.54      7.78 o 
  -6   2   5     2930.37     2941.68     32.00 o 
  -4   2   5       57.58       75.86      2.79 o 
  -2   2   5      191.40      228.85      5.84 o 
   0   2   5     3088.72     3293.18     53.77 o 
   2   2   5       42.12       31.82      9.38 o 
   4   2   5     1060.73     1064.32     23.85 o 
   6   2   5      293.98      325.06     12.19 o 
   8   2   5        6.59       13.89      6.61 o 
  10   2   5       14.69       20.42      9.35 o 
 -15   3   5        0.45        8.97      6.35 o 
 -13   3   5        0.15        2.95      3.85 o 
 -11   3   5       63.22       51.89      6.37 o 
  -9   3   5      102.30       96.30      6.01 o 
  -7   3   5       66.54       62.54      4.06 o 
  -5   3   5        4.22        2.94      1.11 o 
  -3   3   5        6.36        8.63      1.75 o 
  -1   3   5       19.14       28.00      5.25 o 
   1   3   5        0.02       -0.38      1.10 o 
   3   3   5      250.91      268.71     10.12 o 
   5   3   5      256.92      228.21     33.73 o 
   7   3   5        2.32       13.58      6.10 o 
   9   3   5        6.51       17.49      7.39 o 
 -14   4   5        0.88        8.66      5.44 o 
 -12   4   5        0.25       -2.49      3.93 o 
 -10   4   5        0.29        6.58      7.67 o 
  -8   4   5       59.59       65.65      5.12 o 
  -6   4   5      172.63      148.82      5.47 o 
  -4   4   5        2.36        3.99      1.91 o 
  -2   4   5        2.91        5.72      2.24 o 
   0   4   5       78.63       79.70      3.82 o 
   2   4   5       28.38       36.42      5.80 o 
   4   4   5       61.34       61.65      9.60 o 
   6   4   5       31.49       28.66      6.61 o 
   8   4   5        1.82        2.03      4.97 o 
  10   4   5        0.90        1.80      6.10 o 
 -15   5   5        7.94       14.48     12.44 o 
 -13   5   5        8.84        6.78      5.25 o 
 -11   5   5       76.28       74.14      7.30 o 
  -9   5   5        7.91       12.67      4.57 o 
  -7   5   5        2.97        2.74      2.15 o 
  -5   5   5        7.33        4.81      2.02 o 
  -3   5   5        0.71       -1.41      2.18 o 
  -1   5   5       12.23       12.77      3.08 o 
   1   5   5        0.43       -1.63      1.63 o 
   3   5   5        1.33        2.48      2.82 o 
   5   5   5       23.88       17.19      5.28 o 
   7   5   5        7.35        9.73      4.63 o 
   9   5   5        3.82        8.86      6.58 o 
 -14   6   5       11.97       23.70      8.33 o 
 -12   6   5        0.11        3.58      4.34 o 
 -10   6   5       48.61       45.87      6.29 o 
  -8   6   5      105.90       95.81      9.01 o 
  -6   6   5       45.78       50.56      6.67 o 
  -4   6   5        2.57        5.06      3.06 o 
  -2   6   5        9.00       11.01      3.51 o 
   0   6   5       57.02       49.31      8.15 o 
   2   6   5      137.28      125.14     25.10 o 
   4   6   5       17.08       17.61      5.47 o 
   6   6   5       10.59       14.83      5.19 o 
   8   6   5       12.50       12.56     13.17 o 
 -13   7   5        8.39        9.94      6.88 o 
 -11   7   5       20.67       31.01      7.92 o 
  -9   7   5        6.16        4.75      5.01 o 
  -7   7   5       53.21       43.61      7.26 o 
  -5   7   5        1.73        3.85      3.16 o 
  -3   7   5        0.24        0.02      2.41 o 
  -1   7   5       15.73       24.20      4.53 o 
   1   7   5       82.11       78.87     16.18 o 
   3   7   5        0.05       -1.52      3.99 o 
   5   7   5       50.39       42.64     12.55 o 
   7   7   5        6.73        2.19      5.45 o 
 -12   8   5        0.92        8.08      6.92 o 
 -10   8   5        2.46        4.39      5.36 o 
  -8   8   5       35.38       37.16      7.89 o 
  -6   8   5       24.38       27.97      6.71 o 
  -4   8   5        1.41        2.20      4.48 o 
  -2   8   5        0.00        3.73      3.69 o 
   0   8   5       23.09       18.50      4.48 o 
   2   8   5       12.25        8.92      5.65 o 
   4   8   5        0.16        0.56      4.26 o 
   6   8   5        1.69        4.20      6.18 o 
 -11   9   5        3.98        8.98      7.75 o 
  -9   9   5        1.40        5.20      6.06 o 
  -7   9   5        6.49        1.37      4.71 o 
  -5   9   5        0.00        0.34      3.46 o 
  -3   9   5        2.91        1.82      3.63 o 
  -1   9   5        0.06       -0.07      3.66 o 
   1   9   5        1.52        0.85      4.35 o 
   3   9   5        2.03        3.73      5.66 o 
   5   9   5        2.08        1.41      5.45 o 
 -10  10   5        4.32        6.39      7.10 o 
  -8  10   5        1.34       -1.57      5.06 o 
  -6  10   5        1.46        2.62      6.24 o 
  -4  10   5       10.36       11.22      6.57 o 
  -2  10   5        8.86       10.30      5.28 o 
   0  10   5        8.10        7.82      6.34 o 
   2  10   5       13.54        5.66      6.06 o 
   4  10   5        0.21        2.60      6.01 o 
  -7  11   5       15.75        5.40      6.75 o 
  -5  11   5        2.65       -6.28      6.50 o 
  -3  11   5        0.03        3.47      5.78 o 
  -1  11   5        7.17        9.90      7.12 o 
   1  11   5       24.57       22.24      8.47 o 
 -16   0   6       11.23        6.78      9.96 o 
 -14   0   6      178.37      157.39     26.41 o 
 -12   0   6     1000.27      989.39     42.65 o 
 -10   0   6       11.69        7.85      3.09 o 
  -8   0   6     1438.67     1473.78     27.79 o 
  -6   0   6      220.68      284.18      9.00 o 
  -4   0   6        0.87        1.97      1.88 o 
  -2   0   6     2788.77     2923.62     46.29 o 
   0   0   6      878.87      930.49     23.19 o 
   2   0   6      202.08      150.39     24.79 o 
   4   0   6      100.17       78.86     51.64 o 
   6   0   6        0.84        9.04      8.51 o 
   8   0   6        3.29        5.04      7.99 o 
 -15   1   6       27.16       32.26      8.37 o 
 -13   1   6      103.56      130.72     13.23 o 
 -11   1   6        3.70        5.94      3.18 o 
  -9   1   6       88.48       85.44      5.20 o 
  -7   1   6       35.41       36.62      2.81 o 
  -5   1   6       19.11       19.39      2.00 o 
  -3   1   6      204.57      215.01      5.46 o 
  -1   1   6      350.47      366.95      8.68 o 
   1   1   6       58.10       66.03      8.49 o 
   3   1   6       60.52       52.17     13.99 o 
   5   1   6        3.58       20.50      5.80 o 
   7   1   6        0.69        7.83      5.64 o 
   9   1   6        3.00        3.26      6.00 o 
 -16   2   6        1.83        4.78      6.41 o 
 -14   2   6       22.04       31.06      7.90 o 
 -12   2   6       18.12       34.50      5.54 o 
 -10   2   6       32.34       44.70      4.98 o 
  -8   2   6      193.07      190.41      7.08 o 
  -6   2   6       11.63       15.10      2.05 o 
  -4   2   6        1.34        0.01      1.07 o 
  -2   2   6      215.81      210.26      6.23 o 
   0   2   6      136.14      158.34      5.62 o 
   2   2   6        9.93        7.97      2.68 o 
   4   2   6        8.39       16.26      3.86 o 
   6   2   6        4.06        1.24      4.00 o 
   8   2   6        0.16        1.72      5.05 o 
 -15   3   6       12.42       17.22      7.86 o 
 -13   3   6       95.35       98.12      8.68 o 
 -11   3   6       24.28       26.93      4.78 o 
  -9   3   6        4.37        4.13      2.77 o 
  -7   3   6       88.53       80.56      4.46 o 
  -5   3   6        0.29       -0.91      1.20 o 
  -3   3   6       17.33       19.02      2.65 o 
  -1   3   6       71.58       80.88      4.47 o 
   1   3   6       41.65       44.37      6.30 o 
   3   3   6      191.35      216.74      9.87 o 
   5   3   6      185.82      186.77     25.68 o 
   7   3   6        0.35        0.90      4.24 o 
   9   3   6       10.01        5.98      6.89 o 
 -14   4   6        1.61       -2.07      4.35 o 
 -12   4   6       89.59       90.27      8.51 o 
 -10   4   6       20.06       12.35      3.88 o 
  -8   4   6       58.36       67.26      5.28 o 
  -6   4   6       25.85       22.65      3.27 o 
  -4   4   6       20.35       21.18      3.26 o 
  -2   4   6       21.16       27.25      3.07 o 
   0   4   6      109.50      114.18      5.19 o 
   2   4   6      241.76      247.39     10.75 o 
   4   4   6       32.43       22.08      4.73 o 
   6   4   6        7.08        9.53      4.68 o 
   8   4   6       13.23       18.03      7.61 o 
 -15   5   6        0.08        6.20      8.26 o 
 -13   5   6        0.35       -0.61      3.60 o 
 -11   5   6        0.91       -3.71      3.71 o 
  -9   5   6       51.49       50.81      6.30 o 
  -7   5   6      105.15      108.72      8.43 o 
  -5   5   6        0.03        3.14      2.30 o 
  -3   5   6       58.13       57.03      4.79 o 
  -1   5   6      447.99      452.21     12.72 o 
   1   5   6        0.35        2.75      2.60 o 
   3   5   6      457.21      470.68     19.95 o 
   5   5   6      123.36      110.55     17.16 o 
   7   5   6        1.62        5.41      5.72 o 
 -14   6   6        6.54        8.60      7.23 o 
 -12   6   6        4.97        7.06      5.63 o 
 -10   6   6        8.79       11.97      5.81 o 
  -8   6   6       21.95       38.53      6.85 o 
  -6   6   6        0.01        1.53      3.65 o 
  -4   6   6        0.69        2.24      2.76 o 
  -2   6   6        1.20        2.15      2.97 o 
   0   6   6        7.01        8.50      3.55 o 
   2   6   6       47.76       50.45     12.83 o 
   4   6   6        6.94       23.51      8.02 o 
   6   6   6       11.01       11.59      7.68 o 
 -13   7   6        4.93        6.56      6.84 o 
 -11   7   6        5.49       16.05      7.14 o 
  -9   7   6        1.05       -4.32      4.99 o 
  -7   7   6        0.79        0.70      3.88 o 
  -5   7   6        6.10        7.47      3.28 o 
  -3   7   6        0.35        3.27      3.22 o 
  -1   7   6       17.22       15.41      4.20 o 
   1   7   6       13.97        9.73      6.06 o 
   3   7   6        0.01        3.90      5.09 o 
   5   7   6        0.05       -1.41      4.96 o 
   7   7   6        1.28        3.70      7.36 o 
 -12   8   6       16.52       15.61      8.40 o 
 -10   8   6        0.00        5.23      7.31 o 
  -8   8   6        5.39        1.66      4.69 o 
  -6   8   6       11.14       11.03      5.68 o 
  -4   8   6       25.95       25.85      5.60 o 
  -2   8   6       30.36       31.88      6.04 o 
   0   8   6      144.52      154.67     33.41 o 
   2   8   6       33.00       28.65      8.79 o 
   4   8   6        0.21        1.34      4.74 o 
   6   8   6        2.65       -0.29      6.02 o 
 -11   9   6       17.96       13.46      8.29 o 
  -9   9   6       25.89       11.97      7.26 o 
  -7   9   6       10.77        7.17      5.98 o 
  -5   9   6        6.75       11.37      6.36 o 
  -3   9   6        2.02        3.04      4.02 o 
  -1   9   6       54.12       51.26     10.86 o 
   1   9   6       16.74       17.47      8.65 o 
   3   9   6        3.95        7.11      6.72 o 
  -8  10   6        5.80        4.02      6.13 o 
  -6  10   6        0.69        5.68      6.17 o 
  -4  10   6        5.19       11.81      6.83 o 
  -2  10   6        1.63        2.43      4.46 o 
   0  10   6       13.48       20.58      8.05 o 
   2  10   6        5.42        2.18      5.80 o 
  -7  11   6        0.02        6.39      7.47 o 
  -5  11   6        1.75       -0.82      5.27 o 
  -3  11   6        1.11       -1.78      6.70 o 
  -1  11   6        0.12        5.30      7.36 o 
 -15   1   7       23.70       33.74      9.07 o 
 -13   1   7       17.75       18.83      6.50 o 
 -11   1   7        9.67        9.20      3.64 o 
  -9   1   7       55.51       49.74      4.42 o 
  -7   1   7        2.45        6.40      1.99 o 
  -5   1   7       16.73       22.13      2.86 o 
  -3   1   7       98.15       84.80      3.89 o 
  -1   1   7      260.46      298.88     34.31 o 
   1   1   7       21.05       20.30      5.98 o 
   3   1   7      167.54      158.41     59.16 o 
   5   1   7        3.12       14.28     11.73 o 
   7   1   7        5.41       15.20      7.20 o 
 -16   2   7        5.21       -2.07      5.82 o 
 -14   2   7      159.57      157.83     13.42 o 
 -12   2   7       70.80       52.44      6.52 o 
 -10   2   7       47.70       51.73      5.24 o 
  -8   2   7       28.28       28.70      3.76 o 
  -6   2   7        2.24        4.33      1.78 o 
  -4   2   7       76.45       85.42      3.96 o 
  -2   2   7        3.21        5.06      2.32 o 
   0   2   7       49.30       24.64      8.17 o 
   2   2   7       24.81       21.87      5.08 o 
   4   2   7       42.62       24.97      7.99 o 
   6   2   7        2.67        5.33      5.67 o 
   8   2   7        2.03        3.86      6.14 o 
 -15   3   7       23.62       16.81      7.81 o 
 -13   3   7       32.94       35.34      5.98 o 
 -11   3   7       20.21       26.95      4.97 o 
  -9   3   7      177.94      148.29     20.86 o 
  -7   3   7        8.70       13.88      3.07 o 
  -5   3   7       33.90       32.49      2.74 o 
  -3   3   7      942.57      964.22     19.13 o 
  -1   3   7      186.20      190.23      7.69 o 
   1   3   7      184.94      194.47      9.45 o 
   3   3   7      135.01       90.29     25.39 o 
   5   3   7        5.46        1.23      4.09 o 
   7   3   7        0.62        6.02      6.28 o 
 -14   4   7       71.26       94.39     10.90 o 
 -12   4   7        0.35        2.69      3.31 o 
 -10   4   7       82.51       88.76      6.49 o 
  -8   4   7        4.60        5.20      2.73 o 
  -6   4   7        5.54        4.54      1.91 o 
  -4   4   7      107.54      111.87      7.33 o 
  -2   4   7       75.37       67.65      5.07 o 
   0   4   7       21.47       26.65      5.20 o 
   2   4   7        6.81       16.39      5.03 o 
   4   4   7       23.16       22.84      5.18 o 
   6   4   7        5.76        1.93      4.52 o 
 -15   5   7        0.04       -1.52      8.10 o 
 -13   5   7        8.89       19.23      7.32 o 
 -11   5   7        3.79       13.89      6.22 o 
  -9   5   7        0.13        3.58      7.18 o 
  -7   5   7       13.30        8.11      4.55 o 
  -5   5   7       10.38        9.64      3.00 o 
  -3   5   7      109.51      112.68      6.60 o 
  -1   5   7      145.78      153.21      8.16 o 
   1   5   7       10.78       11.96      3.76 o 
   3   5   7       53.76       54.31      9.43 o 
   5   5   7        0.00        2.19      3.81 o 
   7   5   7        5.87       10.16      8.86 o 
 -14   6   7       11.22       13.24      8.22 o 
 -12   6   7        6.41        7.89      6.39 o 
 -10   6   7        3.83       12.40      6.15 o 
  -8   6   7       32.81       34.76      6.72 o 
  -6   6   7       61.94       60.56      6.94 o 
  -4   6   7        2.04       -0.35      2.35 o 
  -2   6   7      240.11      259.55     10.82 o 
   0   6   7      198.57      211.71     43.57 o 
   2   6   7       35.87       31.69      9.62 o 
   4   6   7        0.44        3.66      5.18 o 
   6   6   7        5.53        9.66     10.33 o 
 -13   7   7       15.50       20.01      8.65 o 
 -11   7   7        1.17       -0.23      4.36 o 
  -9   7   7        7.86        9.67      5.88 o 
  -7   7   7        5.66       10.99      5.57 o 
  -5   7   7        0.12        2.82      3.20 o 
  -3   7   7      189.92      188.35     10.00 o 
  -1   7   7       72.44       55.05     15.35 o 
   1   7   7       72.93       74.58     15.08 o 
   3   7   7       69.28       43.19     12.56 o 
   5   7   7        0.02       -0.15      4.63 o 
 -12   8   7        1.39       -3.72      6.55 o 
 -10   8   7        3.58       10.81      7.10 o 
  -8   8   7        0.72        4.91      6.23 o 
  -6   8   7        1.54        1.01      4.37 o 
  -4   8   7        1.49        2.70      3.48 o 
  -2   8   7        8.15        7.19      5.02 o 
   0   8   7       49.87       58.99     16.53 o 
   2   8   7       18.69       11.31      6.82 o 
   4   8   7        1.95        4.01      6.59 o 
 -11   9   7        1.89        6.51      7.35 o 
  -9   9   7        2.46        7.04      6.85 o 
  -7   9   7        5.96        8.08      6.12 o 
  -5   9   7        3.65        7.27      6.09 o 
  -3   9   7        0.01       -0.02      3.09 o 
  -1   9   7        0.85        1.63      4.89 o 
   1   9   7        1.34        0.56      5.19 o 
   3   9   7        1.13       -0.86      5.05 o 
  -8  10   7        2.94        9.01      7.55 o 
  -6  10   7       12.08       17.09      8.04 o 
  -4  10   7        1.15        3.27      6.02 o 
  -2  10   7        4.08        2.87      6.59 o 
   0  10   7        4.79        5.98      7.95 o 
 -16   0   8       36.94       23.85     14.17 o 
 -14   0   8       39.47       31.87     11.84 o 
 -12   0   8        1.89        1.50      6.96 o 
 -10   0   8        6.62       11.50      6.84 o 
  -8   0   8        1.65        4.03      3.94 o 
  -6   0   8        0.18        0.59      2.22 o 
  -4   0   8      569.67      568.86     21.41 o 
  -2   0   8      232.73      207.70     16.93 o 
   0   0   8      296.77      260.13     12.82 o 
   2   0   8      383.92      270.96    176.99 o 
   4   0   8       14.42       20.89     12.81 o 
   6   0   8        2.13       13.51     12.04 o 
 -15   1   8       10.30       12.69      7.27 o 
 -13   1   8        7.85       12.74      7.49 o 
 -11   1   8        0.00       -3.15      3.15 o 
  -9   1   8        2.95        2.25      2.40 o 
  -7   1   8        3.13        2.90      2.92 o 
  -5   1   8        3.64        4.20      2.54 o 
  -3   1   8        0.66        0.73      1.72 o 
  -1   1   8        0.07        1.16      1.58 o 
   1   1   8       11.69       18.89      6.86 o 
   3   1   8        1.41       -0.07      3.26 o 
   5   1   8        6.00        2.76      5.33 o 
   7   1   8        0.17        1.97      5.79 o 
 -16   2   8       36.19       34.70     10.56 o 
 -14   2   8       12.89       23.02      7.90 o 
 -12   2   8        2.59        0.54      2.98 o 
 -10   2   8        0.34        1.28      3.13 o 
  -8   2   8       10.25        9.60      3.52 o 
  -6   2   8       12.36        7.71      2.08 o 
  -4   2   8       41.67       37.63      3.72 o 
  -2   2   8        0.48       -0.35      1.62 o 
   0   2   8        1.45        2.57      2.61 o 
   2   2   8       36.33       27.87      6.14 o 
   4   2   8        6.53        1.69      4.21 o 
   6   2   8        0.15       -4.70      7.01 o 
 -15   3   8       12.31       29.60      9.53 o 
 -13   3   8        1.69        5.65      5.05 o 
 -11   3   8        9.10       12.08      3.90 o 
  -9   3   8        8.81        4.33      2.82 o 
  -7   3   8       31.69       30.46      3.03 o 
  -5   3   8      208.39      183.77      6.24 o 
  -3   3   8      582.54      624.53     15.63 o 
  -1   3   8        3.94        4.88      2.06 o 
   1   3   8       89.01       98.71     13.85 o 
   3   3   8        1.06        3.61      3.44 o 
   5   3   8        5.58       11.62      6.52 o 
   7   3   8        0.78        8.58      8.58 o 
 -14   4   8        1.13        1.74      6.33 o 
 -12   4   8        7.87        8.58      4.47 o 
 -10   4   8       27.84       23.30      4.28 o 
  -8   4   8       61.68       58.61      4.90 o 
  -6   4   8        5.22       12.77      4.93 o 
  -4   4   8      199.61      182.81      8.35 o 
  -2   4   8      217.23      230.43     10.10 o 
   0   4   8        0.29       10.85      6.65 o 
   2   4   8        7.13        0.90      2.91 o 
   4   4   8        0.96        3.64      4.93 o 
   6   4   8        2.03        3.55      7.43 o 
 -15   5   8       34.63       35.97     12.56 o 
 -13   5   8        6.63        5.84      5.80 o 
 -11   5   8       33.17       32.54      7.42 o 
  -9   5   8        1.88        0.32      3.53 o 
  -7   5   8        3.65       13.59      7.14 o 
  -5   5   8      254.35      239.48      9.95 o 
  -3   5   8      374.90      374.61     13.30 o 
  -1   5   8        1.16        8.65      4.53 o 
   1   5   8       70.34       59.38     18.56 o 
   3   5   8        6.17        2.35      4.47 o 
   5   5   8        0.13       -0.19      4.69 o 
 -14   6   8        1.80        7.68      8.94 o 
 -12   6   8       13.92       13.03      7.25 o 
 -10   6   8        4.55        6.75      5.55 o 
  -8   6   8        0.23       -0.09      3.31 o 
  -6   6   8       18.07       29.69      6.49 o 
  -4   6   8       16.39       25.60      4.92 o 
  -2   6   8       23.61       33.17      4.89 o 
   0   6   8       25.75       27.94      7.62 o 
   2   6   8        3.19        5.48      5.43 o 
   4   6   8        4.32       -0.73      5.63 o 
 -13   7   8        6.61        6.96      7.15 o 
 -11   7   8        8.75        4.46      5.80 o 
  -9   7   8       19.61       22.88      7.10 o 
  -7   7   8       19.87       30.11      7.18 o 
  -5   7   8        0.03       -1.77      4.34 o 
  -3   7   8        9.86        7.26      4.16 o 
  -1   7   8        1.08        1.30      4.10 o 
   1   7   8        0.71       -1.86      4.89 o 
   3   7   8        0.01       -2.44      5.50 o 
 -12   8   8        1.47        0.38      5.04 o 
 -10   8   8        7.92        1.15      5.38 o 
  -8   8   8       28.83       24.92      7.57 o 
  -6   8   8       12.11        8.89      6.22 o 
  -4   8   8        1.41        6.12      4.35 o 
  -2   8   8       16.77       12.48      6.43 o 
   0   8   8       24.92       15.47      8.74 o 
   2   8   8        7.96       16.13      8.36 o 
  -9   9   8        0.44        2.58      5.93 o 
  -7   9   8        0.48        2.61      5.61 o 
  -5   9   8        3.42        5.39      5.84 o 
  -3   9   8        0.14        6.75      7.62 o 
  -1   9   8       15.39       18.33      7.83 o 
   1   9   8       13.45        5.92      7.26 o 
  -6  10   8        1.81        1.95      6.06 o 
  -4  10   8        0.73        1.95      6.70 o 
  -2  10   8        3.90        1.75      6.78 o 
 -15   1   9        3.39        7.92      6.63 o 
 -13   1   9        2.15        2.25      4.06 o 
 -11   1   9        9.61        5.17      4.77 o 
  -9   1   9       36.72       34.48      4.59 o 
  -7   1   9       77.14       71.34      4.63 o 
  -5   1   9      423.28      444.52     11.88 o 
  -3   1   9       31.33       31.59      9.48 o 
  -1   1   9       31.31       34.24     10.66 o 
   1   1   9        3.31        2.95      3.93 o 
   3   1   9       13.21       14.95      6.48 o 
   5   1   9        0.75        5.97      6.50 o 
 -16   2   9        0.43        8.51      7.77 o 
 -14   2   9        0.95        4.45      5.75 o 
 -12   2   9        0.16        0.97      4.06 o 
 -10   2   9       24.00       21.98      4.17 o 
  -8   2   9       11.22       14.30      3.62 o 
  -6   2   9      514.79      465.28     44.87 o 
  -4   2   9      734.47      719.31     36.01 o 
  -2   2   9       18.89        7.78      2.94 o 
   0   2   9      239.86      145.79     55.77 o 
   2   2   9       21.74       23.03      6.68 o 
   4   2   9        1.05        3.21      4.89 o 
 -15   3   9       15.59       20.38     10.38 o 
 -13   3   9        0.01       -1.87      4.64 o 
 -11   3   9        2.00       -0.06      2.55 o 
  -9   3   9        3.21        9.65      3.64 o 
  -7   3   9        0.63       -2.03      2.17 o 
  -5   3   9       41.67       52.05      5.11 o 
  -3   3   9       36.45       45.72      4.90 o 
  -1   3   9       18.75       15.59      5.08 o 
   1   3   9        1.11        0.31      2.86 o 
   3   3   9        1.14       -2.79      4.94 o 
   5   3   9        0.60        1.66      5.30 o 
 -14   4   9        0.04        2.53      7.01 o 
 -12   4   9        0.70        7.76      5.38 o 
 -10   4   9        8.48       10.60      5.39 o 
  -8   4   9        0.04       -0.95      3.37 o 
  -6   4   9        1.73        3.77      4.05 o 
  -4   4   9        8.83       12.42      4.15 o 
  -2   4   9        0.01        6.83      4.07 o 
   0   4   9       36.99       36.51      6.88 o 
   2   4   9        8.14        7.14      4.96 o 
   4   4   9        1.17        5.34      7.18 o 
 -13   5   9        1.73        5.53      6.12 o 
 -11   5   9       18.06       13.71      6.10 o 
  -9   5   9       44.55       37.32      7.22 o 
  -7   5   9        0.32        0.35      4.27 o 
  -5   5   9       57.05       52.56      9.98 o 
  -3   5   9        9.06       15.18      4.31 o 
  -1   5   9        3.52        7.93      4.98 o 
   1   5   9        0.03        3.07      4.66 o 
   3   5   9        0.69        0.02      5.20 o 
 -14   6   9        3.47       -0.84      7.09 o 
 -12   6   9       10.98        8.87      6.21 o 
 -10   6   9       34.85       41.19      8.65 o 
  -8   6   9       25.12       31.60      7.18 o 
  -6   6   9        0.15       -4.52      4.53 o 
  -4   6   9        6.48        1.54      3.39 o 
  -2   6   9        9.57        9.75      5.38 o 
   0   6   9        7.12        3.27      5.64 o 
   2   6   9        0.00        0.38      4.38 o 
 -13   7   9        0.72        3.73      6.38 o 
 -11   7   9        0.74        4.34      6.14 o 
  -9   7   9        1.28        5.45      5.64 o 
  -7   7   9        6.63        9.81      5.96 o 
  -5   7   9       15.30       12.91      6.27 o 
  -3   7   9        1.60        3.55      4.74 o 
  -1   7   9        9.82       -0.26      4.09 o 
   1   7   9        1.45        7.40      6.49 o 
 -10   8   9        1.40       -3.12      5.82 o 
  -8   8   9        2.40        0.25      4.39 o 
  -6   8   9        7.93       12.23      6.72 o 
  -4   8   9        0.03       -0.94      5.56 o 
  -2   8   9        9.47       11.73      6.54 o 
   0   8   9        0.68       -5.56      7.27 o 
  -9   9   9        0.16       -0.72      5.32 o 
  -7   9   9        1.51        2.63      6.10 o 
  -5   9   9        1.83        5.10      7.71 o 
  -3   9   9        0.01        3.61      6.68 o 
  -1   9   9        0.38        3.51      9.85 o 
 -16   0  10        6.69        9.08     11.51 o 
 -14   0  10        0.40        3.58      8.05 o 
 -12   0  10       12.79       10.71      8.53 o 
 -10   0  10       49.10       62.13     11.14 o 
  -8   0  10      265.66      247.74     12.59 o 
  -6   0  10     1152.66     1234.70     35.57 o 
  -4   0  10       53.07       64.56      8.65 o 
  -2   0  10      181.15      146.47     41.35 o 
   0   0  10       38.55       17.46     14.57 o 
   2   0  10        0.34        7.80      7.23 o 
   4   0  10        5.67       -1.47      8.39 o 
 -15   1  10        0.20        5.47      6.51 o 
 -13   1  10        4.54        2.87      5.99 o 
 -11   1  10       13.41       15.36      5.33 o 
  -9   1  10       15.10       15.33      4.00 o 
  -7   1  10      140.28      137.41      8.69 o 
  -5   1  10       14.28       19.91      3.82 o 
  -3   1  10       34.95       33.41      7.89 o 
  -1   1  10        1.36        1.90      2.75 o 
   1   1  10        5.70        7.34      5.22 o 
   3   1  10        1.24        7.96      6.24 o 
 -14   2  10        1.86       -1.97      5.05 o 
 -12   2  10        4.73        7.44      4.96 o 
 -10   2  10        2.50        5.64      3.62 o 
  -8   2  10       15.71       20.51      4.36 o 
  -6   2  10       36.51       35.49      4.13 o 
  -4   2  10        0.05        1.55      2.37 o 
  -2   2  10       26.95       23.71      9.82 o 
   0   2  10        4.38        4.78      4.72 o 
   2   2  10        1.41        4.94      5.55 o 
   4   2  10        0.34        5.89      6.44 o 
 -15   3  10        0.87        4.06      8.04 o 
 -13   3  10       11.88        9.64      7.89 o 
 -11   3  10       52.87       37.20      5.72 o 
  -9   3  10        0.02        3.06      3.00 o 
  -7   3  10       70.93       69.13      5.68 o 
  -5   3  10       17.29       13.36      4.49 o 
  -3   3  10        0.33        1.24      2.38 o 
  -1   3  10       11.38        4.16      3.40 o 
   1   3  10        8.41        2.97      4.93 o 
   3   3  10        0.20       -3.58      6.76 o 
 -14   4  10        2.13        3.54      7.38 o 
 -12   4  10       15.87        8.20      5.70 o 
 -10   4  10       27.39       31.12      7.43 o 
  -8   4  10        8.40       13.36      5.63 o 
  -6   4  10       70.45       68.85      6.34 o 
  -4   4  10        2.29        2.48      3.23 o 
  -2   4  10       15.62       11.93      5.41 o 
   0   4  10        7.61        1.43      4.21 o 
   2   4  10        1.64       -1.10      5.78 o 
 -13   5  10        0.03       -1.40      6.20 o 
 -11   5  10        0.90        1.58      4.79 o 
  -9   5  10        1.91        2.78      4.74 o 
  -7   5  10        3.83        7.10      4.96 o 
  -5   5  10        0.91        1.34      3.15 o 
  -3   5  10       12.65       19.78      6.24 o 
  -1   5  10       12.86       11.58      6.57 o 
   1   5  10        0.18        1.58      5.84 o 
 -12   6  10        0.82       18.18      8.02 o 
 -10   6  10        0.01       -1.04      4.43 o 
  -8   6  10        0.95        1.61      4.76 o 
  -6   6  10        3.39        6.46      5.20 o 
  -4   6  10        0.02        2.18      4.94 o 
  -2   6  10       11.19       17.90      7.12 o 
   0   6  10        2.95        5.31      5.80 o 
 -11   7  10        0.00       -0.21      4.59 o 
  -9   7  10        0.08        4.64      6.15 o 
  -7   7  10        1.67        7.59      6.80 o 
  -5   7  10        3.25        4.89      6.68 o 
  -3   7  10        0.82       12.94      6.58 o 
  -1   7  10        0.13        0.85      5.66 o 
 -10   8  10        1.39        3.57      6.54 o 
  -8   8  10        1.61        0.38      4.75 o 
  -6   8  10       16.10       20.84      9.83 o 
  -4   8  10        2.97       12.45     10.20 o 
  -2   8  10        1.43        1.98      6.82 o 
 -15   1  11        6.47        3.98      6.54 o 
 -13   1  11       32.09       36.43      8.55 o 
 -11   1  11        2.90        9.41      8.78 o 
  -9   1  11       25.36       23.22      5.31 o 
  -7   1  11        7.52        2.57      2.98 o 
  -5   1  11        1.11        1.35      2.53 o 
  -3   1  11        8.68        4.38      3.36 o 
  -1   1  11       10.50        6.18      4.64 o 
   1   1  11        0.74        3.91      5.51 o 
 -14   2  11        4.90        8.11      8.27 o 
 -12   2  11       33.26       25.84      7.24 o 
 -10   2  11        3.28        0.41      2.66 o 
  -8   2  11      177.53      189.11     10.49 o 
  -6   2  11       55.14       59.93      6.46 o 
  -4   2  11       11.59        6.25      3.65 o 
  -2   2  11       11.50       19.64      6.71 o 
   0   2  11        0.72        4.82      5.11 o 
   2   2  11        0.04       -3.93      7.29 o 
 -13   3  11        1.42        0.11      5.49 o 
 -11   3  11        0.77        4.07      5.05 o 
  -9   3  11       64.29       67.55      8.67 o 
  -7   3  11       68.50       79.68      8.96 o 
  -5   3  11        3.79        0.74      3.12 o 
  -3   3  11       22.22       17.43      7.82 o 
  -1   3  11        0.31       -1.81      6.74 o 
   1   3  11        1.94       -0.15      5.01 o 
 -14   4  11        1.03       -4.03      7.87 o 
 -12   4  11        0.52       -3.02      6.41 o 
 -10   4  11       20.39       21.87      6.81 o 
  -8   4  11       72.30       85.09      9.68 o 
  -6   4  11        5.12        7.46      5.17 o 
  -4   4  11       24.01       32.50      8.11 o 
  -2   4  11        5.01        4.45      5.32 o 
   0   4  11        3.98       12.18      8.26 o 
 -13   5  11        0.00        1.61      6.68 o 
 -11   5  11        1.14        6.77      5.95 o 
  -9   5  11        0.06       -2.94      5.15 o 
  -7   5  11        8.81       13.30      6.59 o 
  -5   5  11        4.95       13.16     10.34 o 
  -3   5  11        0.92        6.76      5.22 o 
  -1   5  11        0.02        8.97      6.72 o 
 -12   6  11        2.16       -2.83      5.87 o 
 -10   6  11        0.52        0.52      4.69 o 
  -8   6  11        5.69        8.94      6.41 o 
  -6   6  11       12.08       26.57      9.63 o 
  -4   6  11        3.63        9.00      9.69 o 
  -2   6  11        5.97       14.41      7.06 o 
  -9   7  11        1.58        1.97      5.56 o 
  -7   7  11       18.14       11.05     11.00 o 
  -5   7  11        1.78       -0.77      6.01 o 
  -3   7  11        1.62        9.59      8.48 o 
 -14   0  12       16.20       25.65     20.24 o 
 -12   0  12        2.60        2.48      6.37 o 
 -10   0  12       24.10       28.56     12.46 o 
  -8   0  12       19.65       12.71      8.84 o 
  -6   0  12        0.05        1.22      3.84 o 
  -4   0  12        0.16        0.81     19.28 o 
  -2   0  12        0.01        7.63      8.34 o 
   0   0  12        1.85        9.08      8.75 o 
 -13   1  12        3.74        5.33      6.33 o 
 -11   1  12        3.55       -3.38      5.31 o 
  -9   1  12       14.93       15.53      5.00 o 
  -7   1  12        1.26        3.93      3.44 o 
  -5   1  12        0.19        0.68      2.89 o 
  -3   1  12        0.95       11.39      5.95 o 
  -1   1  12        1.51        9.82      6.27 o 
 -14   2  12        5.00        7.19      8.77 o 
 -12   2  12        1.31       -1.86      6.34 o 
 -10   2  12       35.58       51.54      8.11 o 
  -8   2  12       15.97       16.71      6.30 o 
  -6   2  12        1.74       -3.21      3.51 o 
  -4   2  12        0.36        5.06      4.59 o 
  -2   2  12        3.52       -1.36      5.63 o 
   0   2  12        0.61        3.68      7.09 o 
 -13   3  12        0.90        4.43      7.40 o 
 -11   3  12        0.07        5.52      7.25 o 
  -9   3  12       17.39       37.77      8.59 o 
  -7   3  12       13.58       27.05      7.71 o 
  -5   3  12        2.74        1.33      4.80 o 
  -3   3  12        1.08        3.80      5.98 o 
  -1   3  12        3.94        6.60      7.66 o 
 -12   4  12        1.94       -0.05      5.11 o 
 -10   4  12        1.14        8.58      8.17 o 
  -8   4  12        1.50        7.12      6.11 o 
  -6   4  12        5.62        5.65      6.80 o 
  -4   4  12        8.24        9.85      6.09 o 
  -2   4  12        8.74       20.39     10.36 o 
 -11   5  12        5.04       10.14      7.03 o 
  -9   5  12       55.43       44.19      9.88 o 
  -7   5  12       12.59        2.15      6.80 o 
  -5   5  12        4.42        3.17      6.49 o 
  -3   5  12        0.59        2.17      5.25 o 
 -10   6  12       21.30       20.57      9.11 o 
  -8   6  12        3.55        5.56      7.66 o 
  -6   6  12        8.58        1.69      6.34 o 
  -4   6  12        4.52        6.54      7.95 o 
 -13   1  13        0.06       -0.37      6.12 o 
 -11   1  13       14.11       22.76      9.43 o 
  -9   1  13       12.02        6.17      6.47 o 
  -7   1  13        0.72       -1.53      4.40 o 
  -5   1  13        0.21       10.63      6.93 o 
  -3   1  13        7.14       14.38      8.51 o 
 -12   2  13        0.47        0.58      5.93 o 
 -10   2  13        4.01        4.00      6.85 o 
  -8   2  13        4.88       10.83      6.42 o 
  -6   2  13        0.57        4.59      8.06 o 
  -4   2  13        2.36       10.23     14.19 o 
 -11   3  13       10.55       11.98      8.91 o 
  -9   3  13       14.35       18.59      8.22 o 
  -7   3  13        0.96        4.57      6.70 o 
  -5   3  13        0.04        5.23      7.02 o 
  -3   3  13        0.00       -1.32      7.67 o 
 -10   4  13       11.16       12.01      9.12 o 
  -8   4  13        0.33        8.49      8.44 o 
  -6   4  13        0.43        2.25      5.99 o 
  -4   4  13        2.32       -2.44     11.94 o 
 -10   0  14       18.63        1.99     12.18 o 
  -9   1  14        0.37        4.75      9.00 o 
  -7   1  14        0.06        5.97     12.02 o 
                                                 
